# Supplementary material for: Fast Self-Healing at Room Temperature in Diels–Alder Elastomers
Source: Polymers (Basel). 2023 Aug 24;15(17):3527. doi: 10.3390/polym15173527 (PMC10490179; doi:10.3390/polym15173527)
Supplement: Supplementary file 1 [file polymers-15-03527-s001.zip]

Archive with 1 entries (1 files):
- polymers-2543000-supplementary.pdf
